# Supplementary material for: Altered metabolite accumulation in tomato fruits by coexpressing a feedback‐insensitive AroG and the PhODO1 MYB‐type transcription factor
Source: Plant Biotechnol J. 2016 Jun 22;14(12):2300–9. doi: 10.1111/pbi.12583 (PMC5103220; doi:10.1111/pbi.12583)
Supplement: Supplementary file 4 — Table S1 List of putative metabolites identified in the peel and flesh of the four genotypes by UPLC/qTOF‐MS at negative mode. [file PBI-14-2300-s005.xlsx]

## Sheet: Supplemental Table S1
Supplemental Table S1. List of metabolites putatively identified in the peel and flesh of the four genotypes by UPLC/qTOF-MS at negative mode.
Putative annotation	Tissues	RT	[M-H]-	m/z error (ppm)	formula	Fragments	ion	M82_peel_Rep1	M82_peel_Rep2	M82_peel_Rep3	ODO1_peel_Rep1	ODO1_peel_Rep2	ODO1_peel_Rep3	AroG_peel_Rep1	AroG_peel_Rep2	AroG_peel_Rep3	AO_peel_Rep1	AO_peel_Rep2	AO_peel_Rep3	M82_flesh_Rep1	M82_flesh_Rep2	M82_flesh_Rep3	ODO1_flesh_Rep1	ODO1_flesh_Rep2	ODO1_flesh_Rep3	AroG_flesh_Rep1	AroG_flesh_Rep2	AroG_flesh_Rep3	AO_flesh_Rep1	AO_flesh_Rep2	AO_flesh_Rep3
4-Caffeoylquinic acid	peel	6.72	353.087	0	C16H18O9	191.05	[M-H]-	6.01343	5.9894	5.9528	6.22643	5.89572	5.9044	5.76755	5.82695	6.69602	5.43996	5.72223	5.87515	ND	ND	ND	ND	ND	ND	ND	ND	ND	ND	ND	ND
5-Caffeoylquinic acid	peel, flesh	5.53	353.088	1.4	C16H18O9	191.05,179.03,173.05,135.04	[M-H]-	8.92957	9.04741	8.94402	8.484	8.22354	8.30257	8.98505	9.0252	9.36287	8.44688	8.54497	8.69916	7.89211	7.99069	7.50799	7.05734	5.94328	6.22082	7.01603	7.27126	6.46924	7.30031	7.72134	7.70517
Arab_root-Unknown	peel, flesh	4.78	387.13	2.3	C17H24O10	179.041	[M-H]-	7.42816	7.42628	7.13657	6.73705	6.58194	6.65662	7.67619	7.54968	8.06415	7.54975	7.29886	7.33891	4.04044	3.38409	4.78297	9.71867	9.72122	9.72122	4.54046	3.30185	3.5262	10.1046	9.9562	10.0365
Benzyl alcohol-dihexose	peel, flesh	5.13	431.158	6.5	C19H28O11	269.09,161.04,101.00	[M-H]-	4.5445	4.34334	4.70348	4.08239	3.34801	3.72605	5.88141	6.20897	6.31002	5.8183	5.43996	5.57803	5.95605	6.49958	5.42347	5.94328	4.43663	5.39754	6.17335	6.02783	5.53597	6.08598	5.90413	6.14805
Benzyl alcohol-hexose-pentose	peel, flesh	6.37	401.146	3	C18H26O10	269.10,233.08	[M-H]-	5.32127	5.68388	5.83	5.27306	4.88365	4.85569	6.46427	6.82073	7.06987	7.0049	6.66878	6.75513	5.83908	6.10834	5.23402	6.23042	5.58438	5.83079	5.99165	6.19115	5.57851	6.20803	5.93871	6.47453
Caffeic acid hexose Isomer 1	peel, flesh	1.44	341.089	5.9	C15H18O9	179.03, 161.05	[M-H]-	5.82634	6.01998	5.84916	5.55755	5.34786	5.19228	9.91374	9.91374	9.81309	7.67156	7.87235	7.94064	6.2436	5.96265	6.47758	5.29131	5.73244	5.29131	9.13261	9.00029	9.23385	9.70652	9.70652	9.02861
Caffeic acid-hexose Isomer 2	peel, flesh	3.6	341.087	0.3	C15H18O9	179.03, 135.04	[M-H]-	5.9604	6.07778	5.9272	5.63655	5.38525	5.73187	7.84421	7.69213	7.46787	6.38467	6.16144	6.2329	5.39393	5.21785	5.28454	5.07699	5.25137	5.75828	6.68528	6.75478	5.87799	7.5031	7.64373	7.05541
Caffeic acid-hexose Isomer 3	peel, flesh	4.81	341.088	1.8	C15H18O9	179.03,135.05	[M-H]-	7.41753	7.61263	7.40811	6.72457	6.66962	6.70989	7.5026	7.46787	7.58844	8.94721	8.99001	8.73046	6.27501	6.35565	6.27204	7.00726	6.62582	6.78656	5.62536	5.85537	5.02386	8.41187	8.41187	8.32871
Chlorogenic acid (S)	peel, flesh	5.02	353.088	2.5	C16H18O9	191.05	[M-H]-	9.34263	9.3489	9.24906	8.89828	8.09251	8.60014	10.1169	10.1169	10.2271	8.9138	9.11965	9.25426	7.89211	7.99069	7.50799	7.05734	5.94328	6.22082	7.01603	7.27126	6.46924	7.30031	7.72134	7.70517
Coumaric acid-hexose Isomer 1	peel, flesh	3.68	325.093	2.5	C15H18O8	163.03,119.05	[M-H]-	3.95991	3.00175	2.85467	2.84434	2.53141	2.13114	8.01999	7.7438	7.61998	7.43076	7.7311	7.32524	2.91963	3.52496	3.14628	3.0547	2.76458	3.32618	3.38717	3.90442	3.34763	5.30829	5.06775	5.53166
Coumaric acid-hexose Isomer 2	peel, flesh	5.33	325.093	1.5	C15H18O8	163.04,145.03	[M-H]-	5.12688	4.76439	4.81681	4.43731	4.53867	4.17406	6.99213	6.86447	7.04004	6.87486	7.2736	6.44864	4.35934	4.49197	4.35083	4.46728	4.23472	4.42373	4.06723	4.53344	4.38228	6.7542	6.1874	6.63054
Coumaric acid-hexose Isomer 3	peel, flesh	6.07	325.091	-3.4	C15H18O8	163.02,119.06,117.77	[M-H]-	3.42673	3.11594	3.46615	6.50744	6.4222	6.41043	4.22222	4.55759	4.69446	7.7719	7.79339	7.86996	2.38798	2.79448	1.45769	4.14486	3.83352	4.14819	3.20494	3.88557	4.37973	5.83325	5.4104	5.90177
Coumaroylquinic acid Isomer 1	peel, flesh	6.72	337.094	4.7	C16H18O8	191.056	[M-H]-	4.39686	4.3871	4.61214	4.21469	3.86465	4.23055	6.755	6.75652	6.98394	5.53905	5.47668	5.74054	4.1115	4.36851	3.71553	4.1141	3.70097	3.83686	3.87339	4.16074	3.77235	4.87803	4.75545	5.29009
Dehydrolycoperoside G/F or Dehydroescoleoside A	peel, flesh	13.06	1266.58	0.2	C58H93NO29	1134.54, 1104.53,972.45, 810.44, 750.37	[M-H]-	5.63795	6.04206	5.91279	5.3261	5.2452	5.42388	5.37886	5.45416	5.16994	5.24009	5.22913	5.70586	3.17261	2.60267	3.17261	2.64291	2.36414	2.75083	2.55054	2.59985	1.82242	2.38706	3.12721	2.87962
di hydroxy-methyl-benzoic acid hexose	peel	2.64	329.087	0.3	C14H18O9	167.03	[M-H]-	4.12638	4.52643	4.17331	5.73447	5.31855	5.48837	3.33986	3.5784	4.60628	5.45199	5.30519	5.26766	ND	ND	ND	ND	ND	ND	ND	ND	ND	ND	ND	ND
Dicaffeoylquinic acid Isomer 1	peel, flesh	12.09	515.12	0.2	C25H24O12	353.09,191.05,179.03,173.04	[M-H]-	7.36604	7.28018	7.4604	5.87622	5.63207	5.44214	7.41097	7.20641	6.63036	5.88169	5.70171	6.51505	5.24679	5.11344	5.23122	4.29232	2.87191	2.69486	4.59953	4.69389	4.40426	3.85245	3.89372	4.98379
Dicaffeoylquinic acid Isomer 2	peel, flesh	13.62	515.121	4.9	C25H24O12	353.09, 317.07,299.06,203.03,191.05,179.03,173.04	[M-H]-	8.96491	8.92957	9.02147	7.89234	7.52912	7.33561	9.17101	9.10737	8.67585	7.00639	7.49833	7.99528	5.61464	5.6105	5.627	5.07866	4.39601	4.14812	5.33586	5.27194	4.67449	5.79188	5.61066	6.2331
Eriodictyol hexose	peel	8.11	449.109	1.3	C21H22O11	287.06,179.03,151.02	[M-H]-	3.76726	3.44568	3.94562	2.9757	1.63921	2.6152	4.538	4.28741	4.17768	2.9044	3.21053	2.83374	ND	ND	ND	ND	ND	ND	ND	ND	ND	ND	ND	ND
Esculeoside B	peel, flesh	9.62	1226.59	4.5	C56H93NO28	1094.54,1064.51,1049.28, 932.48,770.43	[M-H]-	6.01816	6.49469	6.46476	6.14148	6.1263	6.49888	5.76367	5.79796	4.9474	6.80574	6.45427	6.80574	2.13746	3.67687	4.04044	4.02052	3.8781	4.53848	4.04323	3.76241	3.83624	4.26884	4.68284	4.63166
Ferulic acid	peel	9.24	193.05	1.6	C10H10O4	177.0562, 161.044, 134.0367	[M-H]-	1.19708	1.61247	1.22632	3.616	3.43328	2.89443	1.63316	2.07154	1.16079	4.85438	5.04498	5.47791	ND	ND	ND	ND	ND	ND	ND	ND	ND	ND	ND	ND
Ferulic acid-hexose Isomer 1	peel, flesh	4.5	355.103	1.7	C16H20O9	193.0524,178.0298,149.0616,134.0427	[M-H]-	5.12417	5.05932	5.99634	7.20313	7.06942	5.7774	5.81425	6.17606	5.82514	8.35706	8.64759	8.09606	5.50603	5.25217	5.31971	5.44033	4.86607	5.09702	4.79184	5.02707	4.9333	6.28811	7.10021	6.37713
Ferulic acid-hexose Isomer 2	peel	6.22	355.089	2.5	C16H20O9	217.0478,193.0524,175.0297	[M-H]-	6.51034	6.78417	6.50412	8.92721	8.53529	7.75648	5.32376	5.56444	6.16709	10.1941	9.8118	9.10338	ND	ND	ND	ND	ND	ND	ND	ND	ND	ND	ND	ND
Feruloyl quinic acid	peel, flesh	7.77	367.104	3.8	C17H20O9	191.0583, 173.0192	[M-H]-	4.60451	4.55781	4.8577	8.00073	7.64058	7.85893	4.73636	5.04953	5.47982	7.7311	7.52768	7.85793	3.50832	3.6578	3.12049	5.07477	5.18856	5.0069	3.76611	3.84709	3.95475	5.9556	5.8827	6.16718
Feruloyltyramine	peel, flesh	15.45	312.123	-0.6	C18H19NO4	*	[M-H]-	7.0662	7.73206	6.60982	9.41383	9.53234	8.62027	8.19671	8.17883	8.12825	10.2248	10.2752	10.3502	4.08785	4.51008	3.57495	4.87723	4.95691	5.0461	3.07171	3.95474	3.28603	5.82027	7.29062	5.56055
Feruoylquinic acid-O-hexoside	peel, flesh	3.95	529.156	0.2	C23H30O14	367.10, 191.05, 173.04	[M-H]-	4.30175	4.71316	4.52643	7.60662	7.27705	7.34506	4.48166	3.95775	4.91704	7.8145	7.5165	7.49955	2.75003	3.18435	3.15223	4.99083	6.10836	5.75484	2.58591	2.52771	3.60032	6.51282	6.31822	6.15044
Hydrocinnamic acid-hexose	peel, flesh	4.63	327.109	3.4	C15H20O8	165.05	[M-H]-	6.37912	6.13545	5.91501	4.8382	5.11745	4.48256	7.20641	7.16514	7.44328	7.47981	7.52598	7.59705	3.65262	3.97572	3.6568	5.0555	5.07866	5.15245	4.39159	4.29112	2.92406	7.35188	7.11585	7.11585
Hydroxybenzoic acid-hexose	peel	1.68	299.078	4.7	C13H16O8	137.02, 93.05	[M-H]-	5.94804	5.89841	5.88639	4.03072	3.70102	3.90937	5.69392	5.73472	6.85373	4.62089	5.0566	4.33834	ND	ND	ND	ND	ND	ND	ND	ND	ND	ND	ND	ND
Hydroxyferuloylglucose	peel	8.01	371.096	-3.8	C16H20O10	209.0985,191.1024,	[M-H]-	3.88416	4.11915	4.40269	3.99112	3.8341	4.14686	4.69446	5.18055	4.65622	4.26879	4.42108	4.10087	ND	ND	ND	ND	ND	ND	ND	ND	ND	ND	ND	ND
Hydroxylated naringenin (Eriodictyol) (S)	peel	16.05	287.057	4.5	C15H12O6	151.00,135.05,107.02	[M-H]-	7.63794	7.51988	7.52711	6.065	5.40974	5.52371	7.25875	6.96088	6.03386	5.8852	6.32792	6.50957	ND	ND	ND	ND	ND	ND	ND	ND	ND	ND	ND	ND
Hydroxylated naringenin chalcone	peel	16.94	287.057	3.1	C15H12O6	151.00,135.05,107.02	[M-H]-	7.73481	7.77118	7.73481	5.64384	5.46702	5.25667	7.23099	6.84998	6.44131	4.81605	5.21455	5.20698	ND	ND	ND	ND	ND	ND	ND	ND	ND	ND	ND	ND
Hydroxylated naringenin-hexose (Eriodictyol-hexose)	peel	10.62	449.109	2.2	C21H22O11	287.05,175.01,151.00,135.04,107.01	[M-H]-	7.78261	7.71023	7.82403	6.10675	5.75085	5.77733	7.81951	7.62797	6.77222	7.18649	7.53894	7.50495	ND	ND	ND	ND	ND	ND	ND	ND	ND	ND	ND	ND
Hydroxy-Lycoperoside A;Hydroxy-Lycoperoside B or Hydroxy-Lycoperoside C	peel, flesh	15.05	1106.53	3.7	C52H85NO24	974.4146,746.5940,	[M-H]-	4.69329	4.64694	4.69207	4.59414	4.27711	4.803	3.26641	2.62631	4.43254	4.31113	3.78701	4.76402	0.670677	1.8684	1.29891	1.28389	1.20828	1.57891	0.956267	0.562456	1.18625	1.17816	1.79189	1.66996
Kaempferol hexose-deoxyhexose-hexose	peel	6.93	755.204	0.3	C33H40O20	593.15, 447.08, 285.04	[M-H]-	6.98617	6.54924	6.42483	7.42034	7.71919	7.42034	6.23628	6.03386	7.33642	7.51359	7.3986	7.51359	ND	ND	ND	ND	ND	ND	ND	ND	ND	ND	ND	ND
kaempferol-3-O-caffeoyl triglucoside-7-O-glucoside	peel	8.24	1095.28	-1.1	C48H56O29	993.20,284.10	[M-H]-	0.786617	1.26638	1.32522	5.34163	5.10885	4.01527	1.67368	1.40666	0.610686	4.60152	4.88034	5.34183	ND	ND	ND	ND	ND	ND	ND	ND	ND	ND	ND	ND
Kaempferol-3-O-feruloyl triglucoside-7-O-glucoside	peel	9.82	1109.3	2.8	C49H58O29	947.246	[M-H]-	2.3869	3.80679	3.08638	7.64626	7.36757	6.98134	3.58303	3.6078	4.10533	7.42296	7.3721	7.4051	ND	ND	ND	ND	ND	ND	ND	ND	ND	ND	ND	ND
kaempferol-3-O-p-coumaroyl triglucoside-7-O-glucoside	peel, flesh	9.82	1079.28	1	C48H56O28	917.2314,	[M-H]-	5.03511	5.31053	4.87602	9.15791	8.90194	9.00352	6.44806	6.68248	6.26654	9.48077	9.45655	9.80137	1.79785	1.62671	3.18435	2.36414	4.69962	3.75883	2.04003	1.73979	1.17023	4.6819	6.5067	4.80519
Kaempferol-glucose-rhamnose	peel, flesh	11.85	593.151	0.5	C27H30O15	285.041	[M-H]-	9.02147	8.76157	8.87469	7.75434	7.64327	7.95752	8.2287	7.74978	7.73755	7.28503	7.03795	7.66272	1.02051	0.546583	1.29921	1.01569	1.42236	1.35238	3.84709	3.76215	3.8366	1.56292	2.21773	1.51382
Kaempferol-hexose-deoxyhexose-pentose	peel	10.49	725.194	1.2	C32H38O19	284.036	[M-H]-	8.99938	8.98779	9.04741	7.75648	7.94813	7.63527	8.62623	8.26451	8.34325	8.03609	8.21365	7.78047	ND	ND	ND	ND	ND	ND	ND	ND	ND	ND	ND	ND
Lycoperoside A/B or Lycoperoside C	peel	17.93	1090.54	1.3	C52H85NO23	958.49,928.49,796.37,730.44,634.37	[M-H]-	4.40269	3.24771	4.39296	5.04161	4.49826	5.06879	3.87903	3.47138	3.50141	3.43662	3.82607	4.23082	ND	ND	ND	ND	ND	ND	ND	ND	ND	ND	ND	ND
Lycoperoside G/F or Esculeoside A isomer 1	peel, flesh	13.41	1268.59	0.6	C58H95NO29	1136.55,1106.54,974.50,908.45,812.43,752.42	[M-H]-	8.94402	8.99825	8.99825	8.69718	8.46323	8.73631	8.31871	8.44696	8.2287	8.4725	8.4725	8.9138	6.18115	6.41636	6.60271	5.97707	6.11932	6.48809	6.42572	6.16318	6.35603	6.02494	6.28979	6.55825
Lycoperoside G/F or Esculeoside A isomer 2	peel, flesh	11.09	1268.59	1.2	C58H95NO29	1136.55,1106.54, 908.45, 812.45,770.690,752.41	[M-H]-	6.38739	6.46476	6.52028	5.91913	5.65893	6.35339	5.92216	5.96545	5.36366	5.78013	5.6682	6.17211	3.23111	3.3201	3.88995	2.87191	2.66345	3.65974	3.40561	2.53467	2.36686	3.25954	3.4744	3.58142
Lycoperoside H or Hydroxy-alpha-Tomatine isomer 1	peel, flesh	12.68	1048.54	2.9	C50H83NO22	916.85,886.24,688.26,143.09	[M-H]-	4.31654	3.48034	3.97081	3.97166	3.76413	4.20711	3.17423	3.46326	3.33725	2.28443	3.29777	3.88304	0.674027	1.38561	0.51377	0.649334	0.610518	0.487873	1.32293	0.534892	1.00176	0.738568	1.81102	0.978318
Lycoperoside H or Hydroxy-alpha-Tomatine isomer 2	peel, flesh	13.69	1048.54	3.5	C50H83NO22	916.49,886.46,754.49,688.37,592.39	[M-H]-	3.88163	4.21661	4.16452	4.25384	4.40052	4.37756	3.38986	3.02919	3.63052	3.55608	3.97146	3.78313	2.29098	1.26224	1.53765	1.54175	1.1435	0.729926	0.44247	1.24901	2.02257	0.74237	1.50002	1.30414
Methyl ether of hydroxylated naringenin or Methyl ether of hydroxylated naringenin chalcone	peel	20.44	301.075	7.3	C16H14O6	151.02	[M-H]-	8.10104	7.49712	7.57624	7.83827	7.78111	7.37441	7.54881	7.18348	7.41097	5.03721	5.78241	6.15247	ND	ND	ND	ND	ND	ND	ND	ND	ND	ND	ND	ND
Methyl ether of hydroxylated naringenin-hexose;or Methyl ether of hydroxylated naringenin chalcone-hexose	peel	13.52	463.123	-1.3	C22H24O11	301.07,151.00	[M-H]-	6.84245	6.03218	6.15723	4.35001	4.47928	4.52592	6.76562	6.2461	5.97007	4.57584	4.69396	5.02224	ND	ND	ND	ND	ND	ND	ND	ND	ND	ND	ND	ND
Methyl-butanol-hexose-pentose	peel, flesh	7.37	381.174	-0.5	C16H30O10	249.13,161.05,101.02,85.04	[M-H]-	6.77799	6.83431	6.66292	6.97172	7.28204	7.18544	4.51537	4.72682	5.56	7.93651	7.88781	7.47495	5.44135	6.16935	5.25217	8.04947	7.92535	8.04947	3.58099	3.62217	2.61052	6.99288	6.7542	7.46547
Naringenin (S)	peel	19.12	271.062	3.7	C15H12O5	177.019,151.004,119.05,107.014	[M-H]-	10.403	10.403	10.304	8.71317	8.46154	7.89457	10.4082	10.4082	10.1931	6.93068	8.4652	8.35156	ND	ND	ND	ND	ND	ND	ND	ND	ND	ND	ND	ND
Naringenin chalcone (S)	peel, flesh	19.73	271.062	5.9	C15H12O5	177.02,151.00,119.05,107.01	[M-H]-	12.2529	12.1421	12.1208	9.95362	9.5771	9.51167	11.5626	11.4951	11.4541	8.5203	9.62055	9.80258	9.01797	8.90769	8.90769	6.06266	5.94448	6.04464	7.87502	7.67812	7.88978	5.40503	6.53668	6.331
Naringenin chalcone-dihexose	peel	10.64	595.169	4	C27H32O15	271.063	[M-H]-	4.18423	3.53628	3.37876	4.11808	3.889	3.84154	5.1294	5.76455	4.74726	5.99194	6.17211	5.82388	ND	ND	ND	ND	ND	ND	ND	ND	ND	ND	ND	ND
Naringenin chalcone-hexose Isomer 1	peel	13.79	433.113	-1.4	C21H22O10	271.06,151.00	[M-H]-	7.88494	7.10872	7.14809	3.82298	3.41368	3.12407	7.30966	6.87139	6.82409	1.31547	3.31744	3.83197	ND	ND	ND	ND	ND	ND	ND	ND	ND	ND	ND	ND
Naringenin chalcone-hexose Isomer 2	peel	15.16	433.444	0.2	C21H22O10	313.05,271.06,150.89	[M-H]-	8.71296	8.62003	8.60553	6.98336	6.8062	6.69639	8.28895	8.12825	7.7133	6.65768	7.29026	7.64181	ND	ND	ND	ND	ND	ND	ND	ND	ND	ND	ND	ND
Naringenin hexose	peel	12.79	433.114	1.8	C21H22O10	271.06,151.00	[M-H]-	6.67598	6.31029	6.44989	5.34929	5.06533	5.05895	7.06595	7.15273	6.18762	6.01843	7.17743	7.28538	ND	ND	ND	ND	ND	ND	ND	ND	ND	ND	ND	ND
Naringenin hexose or Naringenin chalcone hexose	peel	8.28	433.114	1.2	C21H22O10	271.06	[M-H]-	6.73817	6.45559	6.49469	5.39007	5.39007	5.29457	6.14138	6.16709	5.99754	6.71677	7.06319	7.05891	ND	ND	ND	ND	ND	ND	ND	ND	ND	ND	ND	ND
Naringenin-dihexose Isomer 1	peel	6.34	595.169	3.9	C27H32O15	475.12,385.09,355.08	[M-H]-	8.91184	8.60553	8.49555	7.71919	7.20313	6.76429	8.13091	7.5026	9.10737	6.44735	7.22409	7.30861	ND	ND	ND	ND	ND	ND	ND	ND	ND	ND	ND	ND
Naringenin-dihexose Isomer 2	peel	11.1	595.167	0.7	C27H32O15	475.11,433.11,271.06	[M-H]-	6.08033	5.94804	6.13406	6.57338	6.58278	6.40225	6.17196	6.28798	5.76371	7.18455	7.43049	7.12215	ND	ND	ND	ND	ND	ND	ND	ND	ND	ND	ND	ND
Pantothenic acid -hexose	peel, flesh	3.18	380.155	-1.3	C15H27NO10	362.15, 308.11, 146.07	[M-H]-	7.52711	7.4825	7.47689	7.0126	7.07005	7.29698	7.36773	6.95835	7.54881	7.06319	7.00363	7.01581	6.28708	5.40119	5.97249	6.6941	6.68502	6.5797	5.85537	6.0915	5.17221	6.30213	6.24962	6.52611
Phenylalanine (S)	peel, flesh	2.05	164.071	1.8	C9H11NO2	147.0455, 103.0553	[M-H]-	6.22097	6.25107	5.90442	5.2194	5.27697	5.27092	9.64779	9.67397	9.65497	8.76147	9.16797	9.01555	7.99069	7.79083	7.99069	5.49159	5.27822	5.20503	9.23771	9.23771	9.00029	9.27763	8.60395	9.27763
Phloretin-di-C-hexose	peel, flesh	11.32	597.183	1.3	C27H34O15	507.15,489.14,477.13,459.13,417.12,399.11,387.10,357.09,345.10,327.08,315.08	[M-H]-	9.52899	9.52899	9.42715	7.97383	7.53586	7.77316	9.10737	8.92006	8.74603	7.63595	7.78975	7.97722	5.98756	5.83908	5.98756	3.83686	4.27395	4.39127	5.87803	5.65431	4.9573	5.09368	5.07018	4.57393
Phloretin-trihexose	peel	8.46	759.237	2.1	C33H44O20	669.18,651.18,639.19,621.18,579.17,549.16,519.15	[M-H]-	7.07269	7.09742	6.97647	5.07611	4.53209	4.81614	6.03486	5.61487	5.74198	5.29535	5.19228	5.41935	ND	ND	ND	ND	ND	ND	ND	ND	ND	ND	ND	ND
Quercetin hexose-hexose	peel	5.67	625.141	1.1	C27H30O17	445.07,178.08	[M-H]-	4.53949	4.15237	4.46035	4.21501	4.06649	4.08239	4.68389	4.30465	5.26901	5.35132	5.78828	5.67091	ND	ND	ND	ND	ND	ND	ND	ND	ND	ND	ND	ND
Quercetin-dihexose-deoxyhexose	peel, flesh	5.79	771.199	0.6	C33H40O21	609.18,462.08,301.03	[M-H]-	9.09276	9.09276	8.96491	9.82338	9.82338	9.76746	8.98324	8.83006	9.39979	9.80258	9.78875	9.8019	3.83705	4.19774	4.68025	4.48041	5.09634	3.82124	3.87273	4.47825	1.712	4.97934	7.05541	4.53807
Quercetin-dihexose-deoxyhexose-p-coumaric acid	peel, flesh	14	917.242	1.5	C42H46O23	741.17,723.17,299.83,179.01	[M-H]-	8.18196	8.38533	8.18196	9.84644	9.76746	9.61752	8.74603	8.94297	8.83006	9.80137	9.56747	10.0038	2.68803	3.6027	3.33118	3.93384	5.03062	4.14187	3.58526	3.20519	3.21431	4.95784	6.55298	4.81543
Quercetin-dihexose-pentose-deoxyhexose	peel	5.17	903.243	1.4	C38H48O25	741.18	[M-H]-	7.73206	7.93024	7.76863	8.35066	8.3588	8.07177	7.63231	7.36773	8.28895	7.76328	7.43612	7.7349	ND	ND	ND	ND	ND	ND	ND	ND	ND	ND	ND	ND
Quercetin-hexose-deoxyhexose-pentose	peel, flesh	9.24	741.19	1.1	C32H38O20	300.02	[M-H]-	10.9311	10.9472	10.9311	9.42175	9.50744	9.28597	10.1931	10.1931	10.1169	8.68128	8.72454	9.16416	6.0808	7.16601	6.18956	3.29663	5.0069	4.56838	6.44208	6.44208	5.39848	3.89807	5.62817	4.20284
Quercetin-hexose-deoxyhexose-pentose-p-coumaric acid	peel	13.99	887.225	0.3	C41H44O22	741.18,723.17,300.03,135.05	[M-H]-	7.43022	7.48066	7.32591	5.36365	4.9967	4.90034	8.82129	8.75549	8.68244	6.3555	6.16569	6.64338	ND	ND	ND	ND	ND	ND	ND	ND	ND	ND	ND	ND
Quercetin-O-dihexose-O-deoxyhexose	peel	7.8	771.196	-0.3	C33H40O21	609.21,447.17,301.05	[M-H]-	6.33417	6.2501	6.17509	5.15818	5.15994	5.04291	5.56444	5.54207	6.33024	4.87077	4.62068	5.18678	ND	ND	ND	ND	ND	ND	ND	ND	ND	ND	ND	ND
Rutin (S)	peel, flesh	10.24	609.147	2.1	C27H30O16	300.02,271.03,255.03,	[M-H]-	10.9472	10.9311	10.9472	10.4252	10.3799	10.2466	10.2271	10.2271	9.67397	9.84727	9.8019	10.2248	6.81299	7.20279	6.08569	3.36257	5.94676	6.31993	6.45206	6.50129	4.81474	5.59556	7.10985	5.99932
Tomatine (S)	peel, flesh	18.16	1032.54	2.2	C50H83NO21	900.49,870.48,672.41,576.39	[M-H]-	6.52028	6.55227	6.45267	6.60016	6.72457	6.72415	5.5286	4.97751	6.2706	5.81395	6.3555	6.42215	1.61798	1.69477	1.1042	1.39577	0.476404	1.57932	1.15364	1.07244	1.07552	1.21781	1.86748	0.510566
Tricaffeoylquinic acid	peel, flesh	18.33	677.152	1.9	C34H30O15	515.12,353.08,191.05,179.04,173.05	[M-H]-	8.75077	8.8528	8.99938	6.68215	6.46693	6.53348	8.87994	8.74603	8.75549	5.52133	6.20077	6.59399	5.47024	5.66473	5.24234	4.11586	4.24595	3.48706	5.19533	5.18367	5.48621	4.77224	4.69994	4.58352
Tryptophan (S)	peel, flesh	3.88	203.083	4.4	C11H12N2O2	186.06,159.09,142.06,116.06,74.02	[M-H]-	8.60553	8.63771	8.74209	7.29698	7.14908	7.61618	8.80739	8.82742	8.87994	8.57923	8.48117	8.26033	8.29688	8.21415	8.21415	8.17775	7.48274	7.43702	8.29374	8.29374	7.8496	8.47723	8.35656	8.60395
Tyrosine (S)	peel, flesh	1.19	180.067	6.1	C9H11NO3	163.04, 119.04, 93.02	[M-H]-	4.9523	4.8258	5.08248	5.20379	5.06498	5.22835	7.17611	7.45602	7.94202	9.13756	8.95843	8.76147	5.73627	5.75599	5.76496	5.8074	5.69361	5.14489	7.27126	7.56159	8.24146	8.84544	9.02861	8.70191
The putative identification of metabolites was done by comparing their m/z values, retention time and mass fragmentation with Aharoni's lab database, prepared using the same instrument and the same LCMS conditions.
Metabolite analyses were performed using a UPLC-qTOF system (HDMS Synapt; Waters) as described by Moussaieff et.al 2013, except the LC gradient described by Mintz-Oron et al. 2008.
The intensities are peak areas after Ln transformation and quantile normalisation in between replicates (Moussaieff et al., 2013)
(S) - identification confirmed by the standard compound
RT - retention time
ND - not detected
m/z error (ppm) - difference between theoretical and experimentaly detected m/z values in ppm,
* confirmation of annotation was done in positive mode. Mass 314.1378 gave the fragments: 177.05, 145.03, 121.06
References
Moussaieff A, Rogachev I, Brodsky L, Malitsky S, Toal TW, Belcher H, Yativ M, Brady SM, Benfey PN, Aharoni A. (2013).High-resolution metabolic mapping of cell types in plant roots. Proc Natl Acad Sci U S A. 110(13):E1232-41.
Mintz-Oron, S., Mandel, T., Rogachev, I. et al. (2008) Gene expression and metabolism in tomato fruit surface tissues. Plant Physiol. 147, 823–851.
