# Supplementary material for: Altered metabolite accumulation in tomato fruits by coexpressing a feedback‐insensitive AroG and the PhODO1 MYB‐type transcription factor
Source: Plant Biotechnol J. 2016 Jun 22;14(12):2300–9. doi: 10.1111/pbi.12583 (PMC5103220; doi:10.1111/pbi.12583)
Supplement: Supplementary file 5 — Table S2 List of quantified volatile compounds in the four genotypes by Targeted‐GC (ng/gFW/h). [file PBI-14-2300-s001.xlsx]

## Sheet: Sheet1
Supplemental Table 2. List of quantified volatile compounds in the four genotypes by Targeted-GC (ng/gFW/h).
	sample	M82_Rep1	M82_Rep2	M82_Rep3	ODO1_Rep1	ODO1_Rep2	ODO1_Rep3	AroG69_Rep1	AroG69_Rep2	AroG69_Rep3	AO69_Rep1	AO69_Rep2	AO69_Rep3
Precursor	label	M82	M82	M82	ODO1	ODO1	ODO1	AroG	AroG	AroG	AO	AO	AO
BCAA	3-methyl butanal	5.63301	2.381	3.43634	1.75107	1.50402	0.264217	0.511287	0.522109	0.257967	0.883462	2.00014	0.293897
	2-methyl butanal	2.00794	0.852413	2.03975	2.6348	2.39111	1.08864	0.39234	0.33025	0.94482	1.1134	1.81906	0.817262
	3-methyl-1-butanol	13.9212	12.6741	6.52945	3.94374	4.16459	0.492776	3.12836	4.14475	2.68578	5.23904	7.18879	1.00969
	2-methyl-1-butanol	20.8727	15.134	16.1715	5.9463	6.59123	0.432065	3.95729	4.25754	3.34859	8.46624	9.51648	1.12932
	isovaleronitrile	1.45522	0.860014	2.23581	0.169471	0.103743	0.0903651	0.828913	0.919321	1.17984	0.696234	0.984584	0.218923
	2-isobutylthiazole	3.92327	4.49595	4.96204	0.987058	0.876451	0.0832027	0.988778	1.10328	0.698611	2.92871	1.00624	0.968102
	isobutyl acetate	2.62652	2.99928	1.51689	1.85221	1.3982	0.616144	0.485766	0.61704	0.501521	3.55689	1.49078	0.952663
Fatty Acids	1-penten-3-ol	4.64535	4.18413	3.94952	5.59564	5.11442	1.76079	7.04166	5.37347	8.38506	5.30611	6.84719	4.26951
	1-penten-3-one	1.31207	0.291683	0.70059	0.352037	0.291745	0.320348	2.42249	1.36884	1.31484	0.124246	0.476751	0.434581
	3-pentanone	5.02466	4.25075	4.10747	2.81266	2.74435	1.15906	4.08559	3.74682	3.31652	2.1071	3.51172	1.06486
	3-pentanol	0.155998	0.0795092	0.127736	0.247793	0.1912	0.111872	0.138528	0.0382189	0.0863189	0.122298	0.176251	0.155951
	trans-2-pentenal	1.55658	0.697876	1.11309	0.56485	0.521508	0.0760017	0.912276	0.517026	0.554916	0.282172	0.668032	0.313013
	1-pentanol	3.22617	6.15797	3.60534	1.94336	1.71013	0.248862	4.68977	3.63676	5.97958	3.17935	2.42224	0.683457
	cis-2-penten-1-ol	0.871036	0.715117	0.548377	0.487835	0.479798	0.0839334	1.5632	0.830371	1.53014	0.503225	0.615028	0.375967
	cis-3-hexenal	67.8312	36.9071	54.8736	16.0974	16.5039	13.2113	31.9833	11.9813	23.1824	13.9007	20.5908	24.5172
	Hexanal	151.601	61.8104	176.99	15.4564	15.8364	23.0402	50.5739	18.7116	85.7459	13.4587	24.4813	50.047
	cis-3-hexen-1-ol	41.0717	42.2431	45.6103	43.641	42.1596	24.6449	57.7015	50.6419	108.864	51.8046	54.7828	58.2422
	hexyl alcohol	22.5577	19.441	39.1327	9.21342	9.62974	6.1838	24.2593	20.0693	96.2386	12.8514	17.7759	17.5464
	nonanal	1.46214	0.399949	0.229869	0.156157	0.13947	0.157684	0.940851	0.114882	0.69616	0.106171	0.235522	0.196293
AAA	Benzaldehyde	4.54775	7.05694	1.11815	5.61449	5.83949	0.0970753	3.60343	1.99432	4.256	3.7968	6.46315	0.736089
	benzonitrile	0.242213	0.351807	0.420527	0.0370403	0.00326971	0.0205124	0.435067	0.172246	0.430699	0.0206783	0.0493012	0.0365213
	benzyl alcohol	0.445521	0.543106	1.02115	0.248518	0.241651	0.0889037	0.131648	0.271941	0.10936	0.63582	0.225889	0.309465
	Salicylaldehyde	0.251148	0.23992	0.096836	0.0596382	0.0721294	0.0962811	0.596317	0.20329	0.139478	0.31677	0.215837	0.0559138
	guaiacol	0.0430032	0.308859	0.00348272	0.00615893	0.0326605	0.0188595	2.65517	0.897968	0.573579	0.00665287	0.00882817	0.0318195
	methylsalicylate	0.0173658	0.00177677	0.00995726	0.0151777	0.00856385	0.0257676	8.23178	1.91937	0.392106	0.0101401	0.0153358	0.0795736
	phenyl acetate	0.0432596	0.09742	0.0410099	0.413941	0.132545	0.142819	0.274212	0.192777	0.903766	0.492941	0.144968	0.118596
	eugenol	0.0149509	0.115788	0.0116618	0.00735878	0.00131758	0.00692963	0.665839	0.178291	0.837677	0.00604912	0.00686451	0.018615
	Phenylacetaldehyde	0.24023	0.372637	0.19955	0.00602211	0.00527385	0.0011457	3.95232	1.61925	1.19552	1.71101	0.801256	0.192427
	2-phenylethanol	0.00391915	0.196292	0.0100669	0.00119195	0.000997957	0.00536621	21.4412	17.5543	17.4715	10.4613	4.52431	0.0125141
	2-Phenylacetonitrile	0.428251	0.677875	0.0727636	0.000636941	0.00119892	0.0588428	0.651685	0.0722732	0.581876	0.0875518	0.0252208	0.0211881
	1-nitro-2-phenylethane	0.454375	0.753316	1.03483	0.00987012	0.00195558	0.00551059	4.0322	1.27192	4.5961	0.846012	0.558851	0.13937
Carotenoids	6-methyl-5-hepten-2-one	7.96017	12.2275	8.03924	0.318647	0.271614	0.0712424	4.87113	2.61213	11.8521	0.570313	0.662537	0.502325
	geranylacetone	3.53204	5.15783	4.24174	0.149145	0.0993711	0.000565004	1.94296	1.16873	2.83661	0.0936511	0.12773	0.0677342
	B-ionone	0.039649	0.0968522	0.0460125	0.0743707	0.0759967	0.0157574	0.0430921	0.0499445	0.0957101	0.0956528	0.0867341	0.0106604
	nonyl acetate	11.4344	11.4344	11.4344	11.4344	11.4344	11.4344	11.4344	11.4344	11.4344	11.4344	11.4344	11.4344
BCAA: Branch-Chain Amino Acids
AAA: Aromatic Amino Acids
